# Supplementary material for: Responses of absolute and specific enzyme activity to consecutive application of composted sewage sludge in a Fluventic Ustochrept
Source: PLoS One. 2017 May 17;12(5):e0177796. doi: 10.1371/journal.pone.0177796 (PMC5435317; doi:10.1371/journal.pone.0177796)
Supplement: S1 Dataset — (XLSX) [file pone.0177796.s001.xlsx]

## Sheet: Sheet1
Treatment	βG nmol·g-1·h-1	αG nmol·g-1·h-1	NAG nmol·g-1·h-1	βX nmol·g-1·h-1	CBH nmol·g-1·h-1	Pho nmol·g-1·h-1	CA mg KMnO4 g-1 h-1	UA umol NH4+·g-1·h-1
CK	22.41±1.09c	10.09±0.01ab	4.36±0.57b	2.34±0.13b	1.17±0.04c	9.86±0.53a	8.34±0.29b	1.34±0.09c
CS1	27.91±1.78b	8.77±0.92b	4.71±0.14b	2.33±0.46b	1.38±0.07c	7.40±0.24b	8.98±0.08b	2.12±0.02b
CS2	31.50±1.28b	13.09±1.40a	6.58±0.07a	2.36±0.03b	1.68±0.10b	8.14±0.56b	10.25±0.03a	2.40±0.03a
CS3	39.07±1.32a	13.89±1.76a	7.51±0.35a	3.24±0.20a	2.18±0.11a	7.27±0.34b	11.01±0.54a	2.42±0.12a
Treatment	βG/MBC	αG/MBC	NAG/MBC	βX/MBC	CBH/MBC	Pho/MBC	CA/MBC	UA/MBC
CK	0.251±0.005a	0.113±0.005a	0.049±0.007a	0.026±0.002a	0.013±0.000a	0.110±0.002a	0.094±0.002a	0.015±0.001a
CS1	0.170±0.004b	0.054±0.008b	0.029±0.001b	0.014±0.002b	0.008±0.000b	0.045±0.001b	0.054±0.003b	0.013±0.001b
CS2	0.146±0.005c	0.061±0.009b	0.031±0.001b	0.011±0.001b	0.008±0.000b	0.038±0.004b	0.048±0.001c	0.011±0.001bc
CS3	0.152±0.006c	0.054±0.005b	0.029±0.002b	0.013±0.001b	0.008±0.000b	0.028±0.001c	0.043±0.001c	0.009±0.000c
